# Supplementary material for: Self-Reported Anxiety and Depression among Parents of Primary School Children during the COVID-19 Pandemic in Thailand, 2022
Source: Int J Environ Res Public Health. 2023 Apr 24;20(9):5622. doi: 10.3390/ijerph20095622 (PMC10178323; doi:10.3390/ijerph20095622)
Supplement: Supplementary file 1 [file ijerph-20-05622-s001.zip]

Archive with 1 entries (1 files):
- ijerph-2274225-SI.pdf
